# Supplementary material for: Assessment of the Impact of a Toll-like Receptor 2 Agonist Synthetic Lipopeptide on Macrophage Susceptibility and Responses to African Swine Fever Virus Infection
Source: Viruses. 2022 Oct 8;14(10):2212. doi: 10.3390/v14102212 (PMC9610641; doi:10.3390/v14102212)
Supplement: Supplementary file 1 [file viruses-14-02212-s001.zip]

Archive with 1 entries (1 files):
- viruses-1918714-supplementary.pdf
